# Supplementary material for: Immune signaling of Litopenaeus vannamei c-type lysozyme and its role during microsporidian Enterocytozoon hepatopenaei (EHP) infection
Source: PLoS Pathog. 2024 Apr 29;20(4):e1012199. doi: 10.1371/journal.ppat.1012199 (PMC11081493; doi:10.1371/journal.ppat.1012199)
Supplement: S1 Data — (XLSX) [file ppat.1012199.s003.xlsx]

## Sheet: Fig 1
		Day post cohabitation
mRNA relative expression		1	9	11	15
Fig 1A	LvDOME	0.848767	1.26998	0.735743	1.97488
		0.768547	1.47714	0.980729	1.74622
		0.679699	1.62238	0.826932	2.07852
Fig 1B	LvJAK	2.0153	1.55265	1.44663	0.728253
		2.31403	1.44217	1.1225	0.816445
		1.45302	1.69135	1.13558	0.565745
Fig 1C	LvSTAT	1.10633	2.59948	1.20133	1.30518
		0.961069	3.38397	1.08575	1.26968
		1.054	3.59271	1.08931	1.94131
Fig 1D	LvTLR2	1.79568	1.47546	3.79981	0.792806
		1.81042	0.851335	3.0256	0.669282
		1.2436	2.55299	3.06581	0.664066
Fig 1E	LvMyD88	3.05179	2.22999	2.79081	2.90429
		2.98679	1.76766	2.41089	2.36852
		2.90072	1.13583	2.5741	2.42494
Fig 1F	LvDorsal	2.48345	1.43539	0.701962	2.13417
		2.79215	1.16334	0.981958	2.43655
		1.84768	1.34889	0.794701	2.38828
Fig 1G	LvALF1	1.67123	4.75856	1.02583	3.89486
		1.55457	1.12383	1.84595	2.25039
		1.33533	4.63435	0.622614	2.31595
Fig 1H	LvLyz-c	0.681544	4.83265	1.94208	6.08838
		0.456308	1.33114	1.77954	5.65956
		0.61353	5.92508	2.87705	7.456
Fig 1I	LvPEN3	1.65389	0.959578	1.46588	2.16964
		1.60599	0.906674	1.00482	2.4968
		1.71311	0.990396	1.06979	1.9762

## Sheet: Fig 2
		LvDOME relative mRNA expression
Fig 2A		LvDOME dsRNA			GFP dsRNA
Day post cohabitation	1	0.209654	0.303458	0.431534	1.01458	0.904912	1.01893
	7	0.283408	0.416341	0.073755	0.786353	1.18144	1.00606
	9	0.436406	0.504923	0.508111	0.838053	0.872393	1.26749
	11	0.296378	0.593538	0.398583	0.911394	1.25268	1.03192
		LvLyz-c relative mRNA expression
Fig 2B		LvDOME dsRNA			GFP dsRNA
Day post cohabitation	1	0.91067	1.06253	1.12536	1.01458	0.904912	1.01893
	7	0.087109	0.112883	0.125644	0.786353	1.18144	1.00606
	9	0.415409	0.317864	0.413575	0.838053	0.872393	1.26749
	11	0.455503	0.753486	0.72531	0.911394	1.25268	1.03192
		EHP copy number
Fig 2C		LvDOME dsRNA			GFP dsRNA
Day post cohabitation	1	32.459	68.5476	46.5657	35.2955	47.7816	41.7337
	7	11030.6	12911.3	44921.6	23709.9	53349.7	27500
	9	8601379	7416215	5168733	201201	175262	148728
	11	1.32509e+07	18610724	1.62542e+07	1137066	1791054	2492840
		LvDOME relative mRNA expression
Fig 2D		LvTLR2 dsRNA			GFP dsRNA
Day post cohabitation	1	0.396287	0.22863	0.417677	0.996283	1.13027	0.619277
	7	0.501085	0.235869	0.571984	1.06076	0.737456	1.27835
	9	0.176434	0.258651	0.235869	1.55443	1.06076	1.33992
	11	0.37898	0.639082	0.619647	1.5746	1.00663	1.32716
		LvLyz-c relative mRNA expression
Fig 2E		LvTLR2 dsRNA			GFP dsRNA
Day post cohabitation	1	1.754	3.93613	2.0737	0.931155	1.76923	0.607007
	7	10.9276	6.67563	5.82693	1.2468	0.765534	0.749967
	9	1.72813	1.1348	0.822012	0.849227	1.18958	1.22977
	11	3.79713	5.72108	3.54695	1.05647	1.54292	0.613479
		EHP copy number
Fig 2F		LvTLR2 dsRNA			GFP dsRNA
Day post cohabitation	1	174.507	253.596	629.171	450.021	393.06	571.198
	7	725.006	994.217	4184.14	1345.93	1095.12	968.916
	9	15986.4	11071.9	20820.9	1345.93	1095.12	968.916
	11	90493.9	73157.6	44254.3	14513.4	3701.94	4184.14

## Sheet: Fig 3
	no plasmid	pGL3	pcDNA 3.1	pcDNA 3.1_STAT_pGL3_WT	pcDNA 3.1_STAT_pGL3_ΔSBS
Relative luciferase activity (Firefly/Renilla)	0.997558	1.18583	1.31465	3.05176	0.964283
	0.991319	0.899415	1.01046	2.69964	1.05899
	1.01112	0.914758	1.22392	2.98944	0.976727

## Sheet: Fig 4B
	Integated Fluorescence Intensity (a.u.)
rLvLyz-c concentration(μM)	Control			0.1			0.4			1			4			8			16
	R1	R2	R3	R1	R2	R3	R1	R2	R3	R1	R2	R3	R1	R2	R3	R1	R2	R3	R1	R2	R3
1	44756	60866.6	51613.2	95374.6	94327.9	95374.6	64970.5	75671.5	47327.3	78557	90647.2	91938.1	50141.3	87283.2	38237.5	36741	35329.1	19615.9	41462.6	23127.2	36741
2	50759.8	76806.5	79710.8	94327.9	94030	94327.9	51321.9	75053.8	47235.1	76365.7	90369.6	91140.1	87283.2	73679.1	80873.7	36833.9	42520.1	23607.7	27107.1	25134.3	36833.8
3	48721.9	41022.1	89378.5	94030	93111.1	94030	37570	61127.4	46740.3	103146	87764.3	109432	50198	52002.5	60559.6	55039.8	32285.6	42327.2	32993.9	15499.7	55039.8
4	57570.2	43112	86927.2	93111.1	91651.2	93111.1	67397	75671.5	46176.1	96962.6	85200.9	102101	79779.2	44339.2	30758.6	54029.7	36073.6	27915.6	13775.5	38027.6	54029.7
5	41278.8	50423.3	67223.2	91651.2	90809.2	91651.2	60913.1	81950.1	45978.7	92614.1	84664.4	101030	87283.2	40757.8	50083.7	27188.6	33726	39890.8	26881.1	20137.8	27188.6
6	41313.5	49332.3	41297.4	90809.2	90669.3	90809.2	61146.3	90196.1	45681.1	91884.8	84651.4	99948.4	27536.8	99071.8	77964.9	33323.7	34594	17907.3	17843.6	16417.7	33323.7
7	75896.2	57512.5	41560.8	90669.3	87695	90669.3	66249.2	45468.7	44811.2	90792.1	83644.9	98674.5	38877.6	59747.6	91704.3	36772.8	62920.8	28833.4	39923.6	25047.4	36772.8
8	57974.4	31423.3	40603.2	87695	86607.6	87695	66345.3	93048.1	44494.9	90488.1	108412	98506.3	55345.9	45742.4	60169.1	34476.8	29157.4	33682.3	24152.9	22892.3	34476.8
9	41157.2	35682.7	35392.1	101844	86360.3	86607.6	75477.2	75909.9	44481.8	84535.4	98403	97426.2	59873.3	67388.2	98299.6	26965	36599.3	30007.3	11915	28360.4	26965
10	73196.4	50814	33038.8	101353	85574.3	86360.3	55603	81950.1	44366	84535.4	97642.5	96752.2	23599.3	66677.3	87715.2	32192.6	36102.1	37308.8	37667.4	26572.1	32192.6
11	46718.1	46052.9	63077.1	100394	84528.1	85574.3	49278.7	84061.6	44291.1	82912.7	95821.4	96620.1	28965.6	69149.8	51860.9	45631.7	26872.1	58328.2	29685.2	33518.6	45631.7
12	40134.3	44241.9	63612.9	98575.1	83617.6	84528.1	41686.1	71073.7	43599.1	79871.1	94423.2	96136.2	49046.5	63910	56806.3	44608.8	14924.1	25533.8	13924.1	30975.5	44608.8
13	47525.6	46150	80124.6	96915.9	102914	83617.6	70508	47734.6	93730.6	79670.5	93730.6	95053.1	65188.5	68143.7	70373	24886.7	36698.2	30707.3	22643.5	25694.7	24886.7
14	57370.5	89240.8	49922.6	96080.6	102914	83470.6	72979.1	73172.7	92512.7	79153.3	92512.7	95053.1	76061.2	50414	69550.3	20450.3	33769.8	27727.2	18505.2	54008.9	20450.3
15	56991.2	35161.7	90900.1	95896.5	101711	83423.7	51354.5	74966.1	90697.5	78557	90697.5	92866.6	39802.2	59476.4	50094.2	30075.2	53479.4	28197.1	17702.7	35989.3	30075.2
16	64016.8	67577.3	89334.7	95894.5	101711	82419.9	65177.6	74926.7	90647.2	77779	90647.2	91938.1	47489.8	28547.8	26326.8	22909	15955.4	38859.8	17822	30292.6	22909
17	65937.3	42785.6	99141.9	95374.6	100762	82292.7	76879.2	75477.2	90369.6	77367.9	90369.6	91140.1	28013.8	41651.4	77530.2	55907.1	16240.3	49092.4	15336.8	29893.8	55907.1
18	55922.2	36294.5	63810.1	94327.9	100762	81198.2	59729.9	91094.6	87764.3	76365.7	87764.3	89546.1	61574.2	27665.3	54155.2	14011.3	47263.1	63628.4	15705.7	20284.6	14011.3
19	39515.6	36293.1	110121	94030	100177	80858.6	60807.6	62821.6	85200.9	74626.2	85200.9	87864.6	50719.8	22280.2	30610	31947.3	36108.4	34268.1	27814.6	27905.6	31947.3
20	65083.6	53519.3	70338.2	93111.1	100177	80685.1	57995.4	80144.2	84664.4	74296.5	84664.4	87563.3	69860.4	58539.6	78524.4	43007.3	15397.9	32167.5	30568.6	20234.2	43007.3
21	68536	39660.6	66010.2	91651.2	93926.4	105581	57177.5	75295.7	84651.4	74284.2	84651.4	87355.9	61089.8	26800.6	45191.4	22953.3	29079.8	39014.1	26837.4	53730.8	19615.9
22	78629.9	37365.2	80375.7	90809.2	93926.4	105581	50024.2	75927.1	83644.9	72470.6	83644.9	85498.9	70449.6	50976.6	59874.3	27713.6	22988.8	31386.3	21373.7	30807.5	23607.7
23	104584	35541.5	68345.9	90669.3	93392.8	104628	62134.8	90053.5	83565.3	72448.2	83565.3	81519	65104.7	49343	88630.1	18607.5	51351.4	32296.2	8102.66	46312.7	42327.2
24	64905.7	41168.2	91599.3	87695	93392.8	104628	47364.1	91785.5	83519.3	72365.5	83519.3	81265.6	63527.9	78367.2	78494.9	25293.7	35585.1	34507.2	38807.9	39213.9	27915.6
25	69937.3	46511.3	65693	86607.6	92797.9	104509	87431.3	92344.2	81652.1	71707	81652.1	80615.5	61805.2	40805.7	78396.6	23127.2	49012.9	33690	13567	51316.5	39890.8
26	68497.4	111849	69453.4	86360.3	92797.9	104509	55532.8	68493.5	81326.8	71554.1	81326.8	80570.8	38252.8	76264.6	50552.2	25134.3	27558	36309.8	22636	42022.5	17907.3
27	66706.4	65446.3	90388.5	85574.3	92674.6	103694	52565.5	86790.9	80626.9	71160.5	80626.9	80047.9	47529.7	63675.1	58999	15499.7	22894.3	12159.7	22873.3	37751.7	28833.4
28	58870.6	99134.5	115650	84528.1	92674.6	103694	46394	88587.8	80231.2	69666.9	80231.2	79604.1	48412.7	66297.9	73028.6	38027.6	16326	23151.9	26327.2	27016.2	33682.3
29	60036.7	90377.1	43993.4	83617.6	91536	103588	51259.7	70597	79459.1	69581.4	79459.1	79215.7	52823.4	62764.9	32245.1	20137.8	25528.5	23492.8	22787.7	38881.3	30007.3
30	50187.5	90531.3	55672.7	83470.6	91536	103588	28882.4	62099.8	78130.6	69537	78130.6	79037	54123.8	62132.9	34538	16417.7	34549.1	30684.7	29790	45453.1	37308.8
31	76180.1	58998.4	78510.4	83423.7	88225.8	101725	26935	71162.6	77899.8	69128.1	77899.8	79016.9	62357.4	53243.3	78531.9	25047.4	36450.3	44384.7	38856.3	26902.6	58328.2
32	43827.8	72625.8	73454.4	82419.9	88225.8	101725	37554.6	72371.1	77428.4	68799.1	77428.4	78836.5	61391.5	53579.4	47628.2	22892.3	60997.5	55779.2	17925.3	37430	25533.8
33	43765.1	97337.4	72522.6	82292.7	83445.2	101613	34348.8	63573.6	77228.1	67865.6	77228.1	76285.2	60698.4	27507.6	101375	28360.4	50080.8	33359.1	26618.4	29852.5	30707.3
34	42794	62586.9	36603.5	81198.2	83445.2	101613	33207	65525.7	77080.6	67245.8	77080.6	75836.9	66074.6	23353.5	74532.6	26572.1	37433.1	34739.7	49358.7	44199.5	27727.2
35	79334.3	69975.2	87151.8	80858.6	83375.9	98430.3	22557.9	73172.7	76113.4	66583.7	76113.4	74997	39905.1	58377.9	50046.3	33518.5	27270.7	62868.8	14258.9	50858.8	28197.1
36	62390.7	83243.9	100244	80685.1	83375.9	98430.3	43986.7	87051	76039.3	66265.2	76039.3	74914.9	59875.8	71839.4	68178.8	30975.5	21324.4	57058.4	31534.7	37065	38859.8
37	78486.6	87491.5	80685	80004.8	80862.9	98221.1	47373.7	69202.4	74061.2	65456	74061.2	74801.3	88952.5	49498.7	71854.2	25694.7	26070.6	48751.3	28552.6	23188.1	49092.4
38	62528.2	68580.3	62025.9	79560.6	80862.9	98221.1	76949.2	76988.3	73582.6	65253	73582.6	74334.4	43878.4	64027.9	49384.8	54008.9	50066.7	41948.3	13301.2	29269	63628.4
39	96633.5	55292.8	56671	79375.7	80646.8	96839.1	71379	91083.9	73107.2	65173.4	73107.2	74160.6	19640.3	56098.4	57615.3	35989.3	8623.72	54795.3	17875.3	20733.9	34268.1
40	68536	71685.4	94715.7	79067.6	80646.8	96839.1	74402.6	60057.7	72923.6	65143.7	72923.6	74080	56976.5	32366.3	29792	30292.6	30847.4	44322.8	52807.8	17646.5	32167.5
41	75444.2	39152	68137.5	77037.9	79191.8	96158.4	60378.8	87697.7	69581.5	64986.1	69581.5	73470.9	42433.8	43819.1	56055.4	29893.8	24982.1	29613.6	10771.8	16183.7	39014.1
42	91146.7	63798.6	58456.5	76928.3	79191.8	96158.4	45792.2	115359	69472.5	64782.8	69472.5	71076.9	69913.1	35877.1	67589.1	20284.6	30917.3	41099	29898.8	19155.9	31386.3
43	111261	45598.9	52588	76560.8	78732.9	95741.3	61695.7	58354.6	69111.2	63617.5	69111.2	70940.4	54491.4	51799.8	23690.7	27905.6	36811.5	32902.3	40211	25707	32296.2
44	84176.9	95278.7	51219.8	76018.9	78732.9	95741.3	74402.6	111690	67344.2	63402.9	67344.2	70199.3	51140.1	76065.3	41106.7	20234.2	36123.1	47216.6	32757.6	45855.5	34507.2
45	83897.7	78184	75507.3	75674.8	75936.5	93785.7	71595.6	109842	67211.1	62966.4	67211.1	69966.8	44007.7	60765.9	57724	53730.8	16325.5	47027.8	42532.2	38859.8	33690
46	88838.2	65108.8	92893.7	75533.1	75936.5	93785.7	71567.6	113280	66883.7	62371.6	66883.7	69952.6	58606.3	26482.9	23606.8	30807.5	23086.4	54102.5	26064.9	13583.5	36309.8
47	88113.1	69725.8	81112.3	73495.8	75473.8	88801.6	64587.6	67909.1	66787.1	62139.1	66787.1	69689.5	63387.6	63202	65420	46312.7	27761.5	22344.1	29432.3	13123.5	12159.7
48	78333.8	85383.1	72410.9	72977.1	75473.8	88801.6	70751.8	95677.4	66588.3	62132.3	66588.3	69455.8	43225.4	70706.2	29078.2	39213.9	46590.5	30285	36963	34031.2	23151.9
49	76030.5	72682	116024	72845.6	73753.8	88383.2	58447.1	55840.2	66054.8	61510.1	66054.8	69260.9	59742.9	78465.9	78033	51316.5	34949	39649.9	32246.8	23182.5	23492.8
50	70021.9	63706.3	90343.8	70713.7	73753.8	88383.2	74703.1	75270.1	65653.6	61481.6	65653.6	67829	31878.5	63789.4	89122.5	42022.5	49324.1	46921.9	32655.4	23488.3	30684.7
51	95961.3	72370.7	92287.2	70673	72659.4	87117.9	50215.6	102753	65476.4	60504.3	65476.4	67723.3	47906.4	51465.1	49546.3	37751.7	42022.5	35329.1	9468.24	17652.4	44384.7
52	104985	58725.9	72526.4	69882	72659.4	87117.9	47881	100801	65199.1	58986.5	65199.1	67349.2	57007.7	18241.3	61403.4	27016.2	37751.7	42520.1	41471	42520.1	55779.2
53	77798.5	95195.2	80473.2	68757.5	70013.3	87058.2	72930.9	82598	64929	58207.8	64929	66855.3	50664.2	41708.7	67655	38881.3	27016.2	32285.6	39881.7	32285.6	33359.1
54	64121.7	75730	83962.9	68733.6	70013.3	87058.2	56718.5	81950.1	64922.7	58099.2	64922.7	65413.3	33432.3	66177.9	26635.9	45453.1	38881.3	36073.6	16670.4	36073.6	34739.7
55	67658.7	58307.1	116024	68474.6	65528.1	86782.2	53125.3	73162.4	64318.3	57927.3	64318.3	65340.7	29308.2	82465.1	49912	26902.6	45453.1	33726	43075	33726	62868.8
56	73918.4	67013.1	50021	68474.6	65528.1	86782.2	50294.1	88322.4	65340.7	57401.4	63965.1	64986.9	32802.6	67957.8	67917.6	37430	26902.6	34594	28950.7	34594	57058.4
57	86403.9	79387	63277.4	68094.3	65497.9	84619	22076.8	62964.4	64986.9	57122.7	63616.2	64587.7	45811.6	43969.3	71096	29852.5	37430	62920.8	41487	38859.8	48751.3
58	92386.8	71797.5	51120.9	67322.4	65497.9	84619	42582.6	78955.1	64587.7	56734.7	63079.9	63525.3	33937.6	40396.9	38636.5	44199.5	29852.5	29157.4	22139.6	29157.4	41948.3
59	102870	102322	51462	65887.9	63245	83667.9	38999.6	66198.9	63525.3	55563.1	62237.9	63006.2	76306.2	60575.6	39870.2	50858.8	44199.5	36599.3	20659.7	36599.3	54795.3
60	69206.4	73688.2	59183.1	65292	63245	83667.9	68691.4	87055.7	63006.2	54935.1	61627.2	62650.5	61739	38309	45353.5	37065	50858.8	36102.1	18306.8	36102.1	44322.8
61	114204	74441.3	47143.4	64653.7	62938.4	83337.2	76514.8	87055.7	62650.5	54541.5	60897.2	62598.2	39658	52764.9	45696.3	23188.1	37065	26872.1	25937.4	26872.1	29613.6
62	78852.9	69277	70051.7	64653.7	62938.4	83337.2	36243	68430.1	62598.2	54540.8	60075.2	62035.9	45719.7	47340.5	44323.5	29269	23188.1	14924.1	15897.6	14924.1	41099
63	69521.2	80611.5	70153.4	64653.7	62695.8	81794.9	72833.3	81950.1	62035.9	53740.2	60018.4	62026	80763.2	51483.3	38388.6	20733.9	29269	36698.2	26994.5	36698.2	32902.3
64	82711.4	70780.7	89407.7	64426.8	62695.8	81794.9	74402.6	72486.1	62026	53656.3	59677	59694.7	49699.1	53298.2	55075.8	17646.5	20733.9	33769.8	16788.3	33769.8	47216.6
65	87028.8	64053.3	91925.4	64405.3	62597.2	81005.2	53270.8	65738.8	59694.7	51916.7	59311.1	58991	61321.2	51111.7	48641.1	16183.7	17646.5	53479.4	11910.1	53479.4	47027.8
66	68134.6	84727.8	103228	64405.3	62597.2	81005.2	70635.6	82742.9	58991	51142.9	58997.1	58919.4	67641	92232.8	22608.7	19155.9	16183.7	15955.4	41836.7	15955.4	54102.5
67	80266.7	77576.9	91538.2	62853.1	60252.6	80972.4	67250	82742.9	58919.4	50124.3	57001.8	58773.2	27157	42459.8	34452.3	25707	19155.9	16240.3	13953.1	16240.3	22344.1
68	87247	81950.1	71233.8	62853.1	60252.6	80972.4	51379.7	86532	58773.2	49907.6	56454.9	58604.5	67653.6	63417.4	28672.6	45855.5	25707	47263.1	15585	47263.1	30285
69	76691.1	98181.1	79431.3	62595.7	58325.3	80742.9	86603.6	98593.7	58604.5	49675.9	56058.1	58543.2	70573.9	58487.1	43263.8	60677.7	45855.5	36108.4	11744.9	36108.4	39649.9
70	103531	65543.2	80581.6	62185.9	58325.3	80742.9	49873.1	82742.9	58543.2	49085.2	54307.9	58275.7	50582.1	42822.1	38325.7	13583.5	60677.7	15397.9	8372	15397.9	46921.9
71	70435.3	65887.1	77693.1	62166.5	57826.3	80727.4	39150.9	81950.1	58275.7	48847.2	53826.9	57757.9	56176.5	58678.9	54949.1	13123.5	13583.5	29079.8	26369.4	29079.8	35329.1
72	73635	103593	68695.7	61376	57826.3	80727.4	70747.2	82742.9	57757.9	48286.6	52886.9	57226.7	30193.3	31144.5	66282.3	34031.2	13123.5	22988.8	44908.1	22988.8	42520.1
73	73706.3	102111	105268	58707.1	56965.8	80690.9	46655.9	92948.6	57226.7	47974.5	52637	56724	56318.7	66433	31854.5	23182.5	34031.2	51351.4	17572.2	51351.4	32285.6
74	59074.4	52457.8	76608.2	58364.2	56965.8	80690.9	56262.9	93970	52090.8	47945	52090.8	56523.4	34234.1	46924.3	44764.2	23488.3	23182.5	35585.1	31422.1	35585.1	36073.6
75	80229.5	65543.2	64121.7	58086.5	56336.2	80515.7	49472.4	60942.3	50146.9	47866.1	50146.9	56177.6	54562.5	56984.3	50036.6	17652.4	23488.3	49012.9	18587.5	49012.9	33726
76	100999	66623.5	80459.4	57877.2	56336.2	80515.7	56452	49729	50008.4	47492.8	50008.4	56076.9	45574.6	50018.4	52658.3	47564.7	17652.4	27558	30835.7	27558	34594
77	77574.1	61934.2	67667.9	57137.7	54172.9	80352.9	70568.8	63233.5	49286	47327.3	49286	56070.3	51403.6	72584.3	41492.8	13186.1	47564.8	22894.3	57525.5	22894.3	62920.8
78	73246.6	53105.7	69955.3	56892.9	54172.9	80352.9	82697.1	42168.2	49105	47235.1	49105	55901.4	76821.2	33453.3	46777.3	21586.1	13186.1	16326	43386.4	16326	29157.4
79	111869	73105.4	93000.5	56872.2	53793.3	74020.8	55589.3	68443.6	48492	46740.3	48492	55549.7	61341.6	42838.9	58118	35043.3	21586.1	25528.5	26992.5	25528.5	36599.3
80	52768.4	92125.8	71749.9	56639.1	53793.3	74020.8	44844.4	61747.3	48054.6	46176.1	48054.6	55113.4	61896.9	53802.6	35019.3	26336.3	35043.3	34549.1	28894.5	34549.1	36102.1
81	80283.8	69738.6	83897.7	55349.8	53791	73388.7	39825	67359.3	47301.8	45978.7	47301.8	54858.7	37527.4	81222.8	38533.8	23956.8	26336.3	36450.3	40229.8	36450.3	26872.1
82	83579.2	66081.4	109770	55244	53791	73388.7	93188.2	60868.9	46549.2	45681.1	46549.2	53922.5	50220.1	69498.2	43701.1	17214.5	23956.8	60997.5	32804.9	60997.5	14924.1
83	83524.5	104206	86837.1	53801.7	53423.7	72582.2	82167.5	79247.3	46176.8	44811.2	46176.8	53444.5	56473.7	56754.1	49666	13123	17214.5	50080.8	34481.5	50080.8	36698.2
84	101934	46263.4	85967	53703.2	53423.7	72582.2	78230.6	82742.9	45900.1	44494.9	45900.1	52023.5	42381.2	52938.1	28255.9	40659.7	13123	37433.1	24523.4	37433.1	33769.8
85	77693.4	72731	83906.8	53417.8	53398.8	72345.1	85882.3	60907.7	45838.9	44481.8	45838.9	51988.9	54728.2	51344	46488.5	24842.8	40659.7	27270.7	24565.1	27270.7	53479.4
86	78536	76262.5	70685.2	53303.3	53398.8	72345.1	93901.6	60275.9	45279.7	44366	45279.7	51523.7	27068.2	59314.7	26698.2	20991.7	24842.8	21324.4	32791.1	21324.4	15955.4
87	60256.2	69932.9	66683.1	53279.8	47247.2	69728.9	73281.1	70253.5	45226.4	44291.1	45226.4	49699.9	59713.2	54755.2	31947.1	19885.9	20991.7	26070.6	23935.1	26070.6	16240.3
88	82642.9	66946.8	73661	53053.8	47247.2	69728.9	74402.6	87703	45184.3	43599.1	45184.3	49346.3	26268.3	48074.6	48348	39854.4	19885.9	50066.7	29288.2	50066.7	47263.1
89	85846.1	64002.1	84632.7	52043.2	47103.4	67521.9	111467	83795.7	45145.8	43296.8	45145.8	48942.9	59266.6	61125.4	43244.8	31940	39854.4	8623.72	43481	8623.72	36108.4
90	115034	74427.6	94291.7	51183.8	47103.4	67521.9	82304	88374.3	45017.6	43062.1	45017.6	48090.7	60349.2	58288.6	39288	33282	31940	30847.4	21542.2	30847.4	15397.9
91	84275.7	65933.7	68514.6	50987.5	46539.9	63403.4	47969.6	88090.6	44432.8	41989.2	44432.8	47241.7	80129.7	87283.2	28463.8	23204.2	33282	24982.1	42184.9	24982.1	29079.8
92	67419	83152.2	76594.2	49285.3	46539.9	63403.4	60353.2	69446.2	40650.1	40787.7	40650.1	46761.5	61736.3	72906.1	32346.8	24569	23204.2	30917.3	25623.2	30917.3	22988.8
93	74163.7	70448.6	109309	47951.4	39237.4	62594.2	50213.6	74402.6	40022.2	40304.4	40022.2	46689.7	53159.7	58438.2	59518.6	26965.5	24569	36811.5	19725.7	36811.5	51351.4
94	106303	81978.3	84481.2	47103.7	39237.4	62594.2	57086	40894.1	39503.2	39931	39503.2	46452.3	46514	41052.9	32751.6	21637.2	26965.5	36123.1	16303.2	36123.1	35585.1
95	80779.8	71360.9	83589.9	46486.9	38956.7	57802.8	56659	94202.7	38756.2	38264.5	38756.2	44797.8	40943.5	24548.7	31394.2	31619.6	21637.2	16325.5	27349.8	16325.5	49012.9
96	65508.5	80538.4	80624.1	42357.7	38956.7	57802.8	50990.9	93156.3	37555.8	36816.4	37555.8	42010.4	34841.8	47378.2	52198	20263.5	31619.6	23086.4	26164.8	23086.4	27761.5
97	67177.8	70464.2	61634.9	38665.2	33895.6	51836.9	63496.1	67378.1	36099.6	36678.1	36099.6	38634.9	42690.6	65714.9	61371.8	18741.7	20263.5	27761.5	36508.2	27761.5	46590.5
98	64631	71520.5	79769.1	34249.3	33895.6	51836.9	98230.9	69704.9	32892.4	33842.1	32892.4	21458	40238.1	72197.2	60808.2	24774.1	18741.7	46590.5	35152.4	46590.5	34949
99	61634.9	65366.7	61634.9	34000.4	23806.4	42422	101539	63545.5	31840.1	30836.8	31840.1	19503.3	36898.6	52493.3	58391.7	42579.8	24774.1	34949	42897.2	34949	49324.1
100	62473.8	80574.4	101486	33805	23806.4	42422	101759	51118.5	22792.3	30456.2	22792.3	18858.2	70914.5	83934.6	60392.3	14829.8	42579.8	49324.1	17291.9	49324.1	42022.5

## Sheet: Fig 4D
	Spore wall thickness thickness (nm)
	2 layers		Endospore		Exospore
	Control	rLvLyz-c	Control	rLvLyz-c	Control	rLvLyz-c
1	192.789	120.773	146.014	64.229	46.52	91.94
2	144.803	142.704	71.324	65.423	51.336	81.746
3	152.969	145.724	101.335	66.805	51.547	80.749
4	182.205	134.65	106.958	67.454	53.538	75.419
5	134.65	152.013	97.112	74.561	54.307	74.845
6	163.3	128.721	104.466	74.69	54.825	71.226
7	224.981	129.013	101.359	76.378	56.168	71.094
8	194.137	100.773	106.082	81.878	56.714	67.551
9	155.948	145.994	109.496	83.506	57.396	66.495
10	153.587	127.495	90.419	83.882	58.29	66.407
11	167.831	195.657	94.497	84.494	59.007	65.39
12	159.539	157.352	120.246	85.16	60.319	79.084
13	136.552	173.973	158.794	85.639	60.942	77.851
14	155.098	149.261	135.739	88.402	62.207	76.754
15	202.91	188.37	91.332	89.052	62.845	76.125
16	177.753	171.931	110.36	90.233	63.87	74.378
17	149.332	156.303	153.587	90.578	64.166	73.93
18	129.831	202.241	105.725	92.164	64.502	72.898
19	218.969	155.502	76.754	95.904	64.899	71.027
20	173.924	215.268	149.67	97.112	66.301	68.861
21	167.9	164.832	107.551	97.316	67.454	68.3
22	236.557	131.906	131.671	97.72	67.557	68.3
23	157.354	151.661	96.516	98.368	68.152	68.124
24	166.126	162.693	95.212	101.602	69.296	66.607
25	155.33	197.825	144.803	104.541	69.694	64.502
26	239.808	152.471	115.126	104.943	70.556	64.166
27	148.7	167.159	113.866	109.557	70.628	63.936
28	188.695	218.386	141.457	110.957	71.935	63.87
29	144.9	155.419	137.313	113.295	72.402	63.274
30	191.704	180.257	122.807	114.105	72.997	63.255
31	159.401	136.471	135.345	114.917	73.555	61.794
32	163.883	177.434	141.256	115.377	73.647	61.443
33	170.299	173.576	125.259	117.285	74.578	59.251
34	144.429	173.029	91.708	119.673	75.012	59.048
35	166.431	168.006	127.495	127.952	75.363	57.396
36	240.739	202.014	122.748	128.097	75.729	54.748
37	167.472	134.584	134.235	129.405	75.943	53.996
38	206.005	131.877	118.832	132.035	76.88	52.348
39	150.058	151.564	120.639	138.285	80.426	51.41
40	243.353	168.71	95.068	138.805	86.505	48.295
41	163.351	133.286	138.482	28.833	67.434	63.53
42	146.001	128.387	82.596	60.958	68.41	67.814
43	178.724	193.32	86.668	64.975	70.263	64.628
44	144.886	179.297	119.36	59.231	69.974	72.667
45	132.234	172.217	75.643	77.168	67.494	59.302
46	161.746	150.265	109.762	57.495	63.936	83.023
47	174.627	146.839	155.685	57.919	67.734	79.935
48	138.636	120.834	118.774	33.222	83.449	96.746
49	173.719	151.21	85.32	79.499	76.786	74.214
50	147.293	164.637	67.082	61.088	56.901	90.997
51	166.24	153.756	97.275	130.267	61.492	98.712
52	155.859	163.587	83.81	78.268	60.466	97.373
53	143.431	145.573	72.386	96.122	68.379	73.922
54	142.968	174.087	91.228	72.507	67.494	74.254
55	145.974	140.274	145.514	112.245	52.271	70.055
56	158.236	139.915	126.206	97.553	62	69.392
57	136.125	151.637	81.775	82.373	75.765	57.281
58	176.084	133.624	64.932	129.343	65.066	60.823
59	139.405	138.555	164.144	84.475	70.175	64.171
60	177.969	132.385	112.982	146.407	64.199	75.012
61	162.861	112.092	93.322	96.532	73.979	51.675
62	172.876	153.924	160.614	63.606	62.066	59.464
63	158.518	163.485	76.928	83.537	69.798	56.986
64	147.016	150.24	114.79	96.086	82.112	69.009
65	221.104	122.156	82.928	133.323	61.56	70.743
66	196.835	169.203	183.64	88.305	70.21	72.611
67	231.091	150.031	75.145	103.223	79.433	65.831
68	140.334	156.183	120.543	154.516	65.972	64.229
69	193.848	173.069	71.253	92.145	79.494	56.594
70	183.924	137.239	114.824	117.002	70.722	61.408
71	157.686	159.915	84.389	74.677	74.497	69.177
72	229.665	186.052	90.886	115.991	66.841	58.207
73	164.113	187.174	109.98	114.325	66.805	60.397
74	129.971	119.674	86.139	113.981	70.21	59.676
75	157.822	198.265	94.496	110.61	70.21	55.489
76	200.943	217.807	171.045	147.266	75.745	54.803
77	208.624	160.999	102.97	80.588	81.407	84.78
78	137.072	154.98	138.551	79.529	53.829	84.139
79	164.638	162.845	93.344	100.154	67.779	58.336
80	170.299	174.849	196.833	120.415	73.979	69.935
81	208.934	151.684	71.411	49.78	78.612	71.409
82	238.953	171.333	64.255	44.505	64.777	70.724
83	182.04	150.352	97.975	108.826	74.851	87.928
84	171.182	163.677	69.467	94.137	78.947	80.642
85	255.343	163.178	57.389	86.578	74.903	83.558
86	218.215	163.444	90.52	61.863	49.342	62.175
87	165.015	133.872	103.533	57.787	68.062	79.935
88	176.577	121.978	71.085	30.601	79.532	82.237
89	186.981	196.835	107.224	60.632	70.739	73.444
90	150.102	178.035	80.886	72.473	68.686	68.232
91	171.842	180.193	100.85	57.852	79.463	72.088
92	180.645	111.915	76.775	66.475	69.97	81.144
93	146.641	142.603	65.58	48.257	79.433	81.94
94	152.936	143.817	66.214	76.367	78.734	69.411
95	164.327	174.459	69.849	41.906	78.612	73.057
96	197.472	157.338	83.858	38.313	65.789	73.001
97	195.937	135.285	62.195	47.096	87.719	70.857
98	170.89	147.269	103.186	66.819	70.619	67.614
99	179.267	101.623	68.378	71.101	72.898	81.659
100	208.396	159.821	109.108	57.824	74.561	73.038

## Sheet: Fig 4E
	Spore wall thickness area (nm2)
	2 layers		Endospore		Exospore
	Control	rLvLyz-c	Control	rLvLyz-c	Control	rLvLyz-c
1	403781	359410	308539	267819	95242.1	91590.6
2	399094	351349	315284	251236	83810.1	100113
3	536462	301823	419600	210700	116862	91123.2
4	466604	356030	365881	262017	100723	94013
5	529440	302147	418495	195139	110944	107008
6	414613	317446	332155	213121	82457.6	104325
7	407722	375033	310028	258600	97694.5	116433
8	383034	327948	295297	209866	87736.9	118082
9	508921	368524	412260	268668	96661.7	99855.6
10	461643	349473	371034	279127	90609.4	70345.9

## Sheet: Fig 5
rLvLyz-c concentration(μM)	Germination rate (%)
0	61	62	72
0.15625	58	61	65
0.3125	52	59	62
0.625	33	27	43
1.25	20	23	28
2.5	13	16	19
5	7	9	13
